# Supplementary material for: Spatial position constraint for unsupervised learning of speech representations
Source: PeerJ Comput Sci. 2021 Jul 21;7:e650. doi: 10.7717/peerj-cs.650 (PMC8323719; doi:10.7717/peerj-cs.650)
Supplement: Supplemental Information 1 [file peerj-cs-07-650-s001.zip]

Archive with 7 entries (5 files):
- spatial_AE-main/
- spatial_AE-main/README.md
- spatial_AE-main/display_results.py
- spatial_AE-main/dlmodels.py
- spatial_AE-main/resultspath/
- spatial_AE-main/resultspath/results.csv
- spatial_AE-main/simulations.py
