# Supplementary material for: Spatial position constraint for unsupervised learning of speech representations
Source: PeerJ Comput Sci. 2021 Jul 21;7:e650. doi: 10.7717/peerj-cs.650 (PMC8323719; doi:10.7717/peerj-cs.650)
Supplement: Supplemental Information 1 [file peerj-cs-07-650-s001.zip › spatial_AE-main/display_results.py]

import scipy.io.wavfile
import os
import numpy as np
import librosa
from scipy.spatial.distance import cdist
import numpy as np
import matplotlib.pyplot as plt
import matplotlib.cm as cm
from sklearn.decomposition import PCA as skPCA
from sklearn.metrics import confusion_matrix as cm
from sklearn.metrics import precision_recall_fscore_support as prf
import csv

## pca plots for visualization


posm=np.load(resultspath+'/ae_representation.npy')
mfcm=np.load(resultspath+'/MFCC_features.npy')
kws_trai_label=np.load(resultspath+'/keyword_labels.npy')

X=mfcm
X = (X - X.min())/(X.max() - X.min())
pca = skPCA(n_components=2)
transformed = pca.fit_transform(X)
plt.figure()
for i in range(0,len(X)):
 plt.scatter(transformed[i][0],transformed[i][1])#,label=np.unique(trainlabel)[i], marker=mrkr[i],s=50)#, color=colors[i],marker=mrkr[i],s=50)#mrkr[i]
 plt.annotate(np.unique(kws_trai_label)[i], (transformed[i][0],transformed[i][1]))
plt.xlim(-1, 1)
plt.ylim(-1, 1)
plt.title('PCA-projection_MFCC_mean-of-points')
#plt.legend()
plt.savefig('MFCC_30',dpi=300)
plt.show()
plt.close()


X= posm
X = (X - X.min())/(X.max() - X.min())
pca = skPCA(n_components=2)
transformed = pca.fit_transform(X)
plt.figure()
for i in range(0,len(X)):
 plt.scatter(transformed[i][0],transformed[i][1],s=50)#,label=np.unique(trainlabel)[i], marker=mrkr[i],s=50)#, color=colors[i], marker=mrkr[i],s=50)#
 plt.annotate(np.unique(kws_trai_label)[i], (transformed[i][0],transformed[i][1]))
plt.xlim(-1, 1)
plt.ylim(-1, 1)
plt.title('PCA-projection_Transform_with-Position-constraint_mean-of-points')
plt.savefig('AE_PROJECTION_30',dpi=300)
plt.show()
plt.close()


# precision and recall value display based on, vectors for all iterations, extracted from results.csv


datasetfile=resultspath+'/results.csv'
with open(datasetfile, newline='', encoding='ANSI') as f:
     reader = csv.reader(f)
     data = list(reader)

# 1,2 6,7
cmpresi=np.sum(np.array([x.replace('[','').replace(']','').split() for x in np.array(data)[:,1]]).astype('float'),axis=0)
cmrecal=np.sum(np.array([x.replace('[','').replace(']','').split() for x in np.array(data)[:,2]]).astype('float'),axis=0)
appresi=np.sum(np.array([x.replace('[','').replace(']','').split() for x in np.array(data)[:,6]]).astype('float'),axis=0)
aprecal=np.sum(np.array([x.replace('[','').replace(']','').split() for x in np.array(data)[:,7]]).astype('float'),axis=0)

# sample numbers in the dataset from the corpus paper

key=['bed','bird','cat','dog','down','eight','five','four','go','happy','house','left','marvin','nine','no','off','on','one','right','seven','sheila','six','stop','three','tree','two','up','wow','yes','zero']
samp=np.array([2014,2064,2031,2128,3917,3787,4052,3728,3880,2054,2113,3801,2100,3934,3941,3745,3845,3890,3778,3998,2022,3860,3872,3727,1759,3880,3723,2123,4044,4052])

# precision recall plots

X=samp
X_std = (X - X.min(axis=0)) / (X.max(axis=0) - X.min(axis=0))
X_scaled = X_std * (0.2 +0.2) -0.2

plt.figure()
plt.plot(cmpresi/10,label='MFCC_CNN',marker='.')
plt.plot(appresi/10,label='AE-REP_DNN',marker='.')
plt.title('Precision')
plt.xlabel('Keyword ID')
plt.legend()
plt.savefig(resultspath+'/precision',dpi=300)
plt.show()
plt.figure()
plt.plot(cmrecal/10,label='MFCC_CNN',marker='.')
plt.plot(aprecal/10,label='AE-REP_DNN',marker='.')
plt.title('Recall')
plt.xlabel('Keyword ID')
plt.legend()
plt.savefig(resultspath+'/recall',dpi=300)
plt.show()
plt.figure()
plt.plot(X_scaled,label='Samples_scaled',marker='.',linewidth=0.5)
plt.plot((appresi/10)-(cmpresi/10),label='Score_difference',marker='.')
plt.title('Precision_Difference')
plt.xlabel('Keyword ID')
plt.legend()
plt.savefig(resultspath+'/precision_difference',dpi=300)
plt.show()
plt.figure()
plt.plot(X_scaled,label='Samples_scaled',marker='.',linewidth=0.5)
plt.plot((aprecal/10)-(cmrecal/10),label='Score_difference',marker='.')
plt.title('Recall_difference')
plt.xlabel('Keyword ID')
plt.legend()
plt.savefig(resultspath+'/recall_difference',dpi=300)
plt.show()
