# Supplementary material for: Spatial position constraint for unsupervised learning of speech representations
Source: PeerJ Comput Sci. 2021 Jul 21;7:e650. doi: 10.7717/peerj-cs.650 (PMC8323719; doi:10.7717/peerj-cs.650)
Supplement: Supplemental Information 1 [file peerj-cs-07-650-s001.zip › spatial_AE-main/resultspath/results.csv]

wercm	cmpresi	cmrecal	cmavpresi	cmavrecal	wer_v_p	appresi	aprecal	apavpresi	apavrecal
0.6666666666666667	[1. 0.]	[0.33333333 0. ]	1.0	0.3333333333333333	33.333333333333336	[0. 1.]	[0. 0.66666667]	1.0	0.6666666666666666
wercm	cmpresi	cmrecal	cmavpresi	cmavrecal	wer_v_p	appresi	aprecal	apavpresi	apavrecal
0.6666666666666667	[1. 0.]	[0.33333333 0. ]	1.0	0.3333333333333333	33.333333333333336	[1. 0.5]	[0.5 1. ]	0.8333333333333334	0.6666666666666666
wercm	cmpresi	cmrecal	cmavpresi	cmavrecal	wer_v_p	appresi	aprecal	apavpresi	apavrecal
0.6666666666666667	[1. 0.]	[0.33333333 0. ]	1.0	0.3333333333333333	33.333333333333336	[0. 1.]	[0. 0.66666667]	1.0	0.6666666666666666
